# Supplementary material for: Can Machine Learning Models Detect and Predict Lymph Node Involvement in Prostate Cancer? A Comprehensive Systematic Review
Source: J Clin Med. 2023 Nov 10;12(22):7032. doi: 10.3390/jcm12227032 (PMC10672480; doi:10.3390/jcm12227032)
Supplement: Supplementary file 1 [file jcm-12-07032-s001.zip]

Archive with 1 entries (1 files):
- jcm-2634480-supplementary.pdf
